# Supplementary material for: Management, Survival, and Costs of Pancreatic Cancer: Population-Based Observational Study in Catalonia
Source: Int J Environ Res Public Health. 2023 Apr 28;20(9):5673. doi: 10.3390/ijerph20095673 (PMC10177886; doi:10.3390/ijerph20095673)
Supplement: Supplementary file 1 [file ijerph-20-05673-s001.zip]

Archive with 1 entries (1 files):
- ijerph-2298747-supplementary.pdf
